# Supplementary material for: A new species of the genus Palpostilpnus Aubert (Hymenoptera, Ichneumonidae, Cryptinae) from the Oriental part of China
Source: Zookeys. 2011 Jun 17;(108):61–6. doi: 10.3897/zookeys.108.1123 (PMC3119316; doi:10.3897/zookeys.108.1123)
Supplement: XML Treatment for Palpostilpnus [file zookeys.108.1123-treatment1.xml]

<!DOCTYPE tp:taxon-treatment
  PUBLIC "-//TaxonX//DTD Taxonomic Treatment Publishing DTD v0 20100105//EN" "tax-treatment-NSO.dtd">
<tp:taxon-treatment xmlns:tp="http://www.plazi.org/taxpub"><tp:treatment-meta><mixed-citation publication-type="journal"><person-group><name><surname>Sheng</surname><given-names>Mao-Ling</given-names></name><name><surname>Broad</surname><given-names>Gavin R.</given-names></name></person-group><article-title>A new species of the genus <italic>Palpostilpnus</italic> Aubert (Hymenoptera, Ichneumonidae, Cryptinae) from the Oriental part of China</article-title><source>Zookeys</source><day>17</day><month>6</month><year>2011</year><volume>2011</volume><issue>108</issue><fpage>61</fpage><lpage>66</lpage><pub-id pub-id-type="doi">10.3897/zookeys.108.1123</pub-id></mixed-citation></tp:treatment-meta><tp:nomenclature><tp:taxon-name>
                    	<tp:taxon-name-part taxon-name-part-type="genus">Palpostilpnus</tp:taxon-name-part>
                    	<object-id xmlns:xlink="http://www.w3.org/1999/xlink" xlink:type="simple">http://species-id.net/wiki/Palpostilpnus</object-id>
                    </tp:taxon-name><tp:taxon-authority>Aubert, 1961</tp:taxon-authority><tp:nomenclature-citation-list><tp:nomenclature-citation><tp:taxon-name>Palpostilpnus</tp:taxon-name><comment>Aubert, 1961. Bulletin de la Société Entomologique de Mulhouse, 1961:56. Type-species: <italic><tp:taxon-name>Townostilpnus</tp:taxon-name></italic> (<italic><tp:taxon-name>Palpostilpnus</tp:taxon-name></italic>)<italic> palpator</italic> Aubert. Designated by Townes, 1970.</comment></tp:nomenclature-citation></tp:nomenclature-citation-list></tp:nomenclature><tp:treatment-sec sec-type="Diagnosis"><title>Diagnosis.</title><p>Head and mesosoma short. Mandible small. Occipital carina reaching base of mandible. Maxillary palp reaching or almost reaching base of hind coxa. Sternaulus reaching mid coxa. Areas superomedia and petiolaris of propodeum combined. First tergum slender, without median dorsal carinae, spiracle near apical 0.22. Ovipositor very slender.<!--PageBreak-->
                </p></tp:treatment-sec></tp:taxon-treatment>
