# Supplementary material for: A new species of the genus Palpostilpnus Aubert (Hymenoptera, Ichneumonidae, Cryptinae) from the Oriental part of China
Source: Zookeys. 2011 Jun 17;(108):61–6. doi: 10.3897/zookeys.108.1123 (PMC3119316; doi:10.3897/zookeys.108.1123)
Supplement: XML Treatment for Palpostilpnus brevis [file zookeys.108.1123-treatment2.xml]

<!DOCTYPE tp:taxon-treatment
  PUBLIC "-//TaxonX//DTD Taxonomic Treatment Publishing DTD v0 20100105//EN" "tax-treatment-NSO.dtd">
<tp:taxon-treatment xmlns:tp="http://www.plazi.org/taxpub"><tp:treatment-meta><mixed-citation publication-type="journal"><person-group><name><surname>Sheng</surname><given-names>Mao-Ling</given-names></name><name><surname>Broad</surname><given-names>Gavin R.</given-names></name></person-group><article-title>A new species of the genus <italic>Palpostilpnus</italic> Aubert (Hymenoptera, Ichneumonidae, Cryptinae) from the Oriental part of China</article-title><source>Zookeys</source><day>17</day><month>6</month><year>2011</year><volume>2011</volume><issue>108</issue><fpage>61</fpage><lpage>66</lpage><pub-id pub-id-type="doi">10.3897/zookeys.108.1123</pub-id></mixed-citation></tp:treatment-meta><tp:nomenclature><tp:taxon-name>
                        <tp:taxon-name-part taxon-name-part-type="genus">Palpostilpnus</tp:taxon-name-part>
                        <tp:taxon-name-part taxon-name-part-type="species">brevis</tp:taxon-name-part>
                        <object-id xmlns:xlink="http://www.w3.org/1999/xlink" xlink:type="simple">urn:lsid:zoobank.org:act:207FA67A-9111-4A3C-8C6D-5E2E9AD342D3</object-id>
                    <object-id xmlns:xlink="http://www.w3.org/1999/xlink" xlink:type="simple">http://species-id.net/wiki/Palpostilpnus_brevis</object-id>
                    </tp:taxon-name><tp:taxon-authority>Sheng &amp; Broad</tp:taxon-authority><tp:taxon-status xmlns:xlink="http://www.w3.org/1999/xlink" xlink:type="simple">sp. n.</tp:taxon-status><xref ref-type="fig" rid="F1">Figs 1–6</xref></tp:nomenclature><tp:treatment-sec sec-type="Etymology"><title>Etymology.</title><p>The specific name is derived from the short ovipositor.</p></tp:treatment-sec><tp:treatment-sec sec-type="Material examined"><title>Material examined.</title><p><italic>Holotype</italic>: female, CHINA: Quannan County, 700m, Jiangxi Province, 7 October 2008, leg. Mao-Ling Sheng (GSFPM). <italic>Paratypes</italic>: 1 female, same data as holotype (BMNH); 1 female, CHINA: Anfu County, 180m to 200m, Jiangxi Province, 12 October 2010, leg. Mao-Ling Sheng (GSFPM); 1 female, CHINA: Anfu County, 180m to 200m, Jiangxi Province, 1 November 2010, leg. Zhong-Ping Yu (GSFPM).
                    </p></tp:treatment-sec><tp:treatment-sec sec-type="Diagnosis"><title>Diagnosis.</title><p>Clypeal suture very weak and indistinct. Postocellar line about as long as ocular-ocellar line. Hind wing vein 1/cu about 5 times as long as cu-a. Lateral carinae of area basalis are combined into one carina. Ovipositor sheath very short, approximately 0.5 mm. Second and third terga yellowish brown to reddish brown. Wings not banded, antennal flagellum with white band.</p></tp:treatment-sec><tp:treatment-sec sec-type="Description"><title>Description.</title><p>Female. Body length 4.0 to 4.5 mm. Fore wing length 3.5 to 3.8 mm. Antenna length 5.5 to 5.8 mm. Ovipositor sheath approximately 0.5mm.</p><sec sec-type="Head"><title>Head.</title><p>Face (<xref ref-type="fig" rid="F1">Fig. 2</xref>) approximately 1.9 times as wide as long, longitudinally convex centrally, forming narrow triangular area; with fine granulose texture and dense punctures, distance between punctures 0.2–1.0 times diameter of puncture; sublateral portion longitudinally concave. Clypeal suture very weak and indistinct. Clypeus evenly convex, almost smooth, with shallow and unclear punctures, 1.6 times as wide as long; apical margin evenly convex. Basal portion of mandible with weak and fine punctures; upper and lower margins almost parallel; teeth sharp, upper tooth approximately as long as lower tooth. Malar space with fine leathery granulose texture. Malar sulcus indistinct. Malar space approximately 0.67 times as long as basal width of mandible. Gena glossy, strongly convergent backwardly, with sparse, uneven and fine punctures. Vertex (<xref ref-type="fig" rid="F1">Fig. 3</xref>) with fine leathery texture, posterior portion from behind ocelli to occipital carina slanted almost vertically, slightly concave. Postocellar line about as long as ocular-ocellar line. Frons with fine leathery texture, lower portion slightly concave. Antenna longer than body, with 34 flagellomeres, median portion slightly thickened, ratio of length from first to fifth flagellomeres: 1.5:1.2:1.0:0.9:0.8. Occipital carina complete.
                    </p></sec><sec sec-type="Mesosoma"><title>Mesosoma.</title><p>Pronotum smooth, with sparse, fine punctures around margin; posterior portion with short transverse wrinkles. Collar very short. Epomia indistinct. Mesoscutum (<xref ref-type="fig" rid="F1">Fig. 4</xref>) wide and short, comparatively convex, with fine leathery texture and indistinct punctures. Notaulus evident on front portion of mesoscutum. Scutoscutellar groove with short longitudinal wrinkles. Scutellum evenly convex, almost smooth, with very weak and indistinct leathery texture, anterior and lateral portion with fine granulose punctures. Postscutellum transverse, smooth. Mesopleuron (<xref ref-type="fig" rid="F1">Fig. 5</xref>) mainly smooth, anterior portion with fine punctures; lower portion with leathery texture, punctures indistinct; posterior portion with fine transverse wrinkles and fine indistinct punctures. Epicnemial carina <!--PageBreak-->strong, almost straight, upper end reaching subalar prominence. Sternaulus distinct, nearly reaching hind margin of mesopleuron, far above lower posterior corner of mesopleuron. Metapleuron very long and narrow, with distinct punctures, distance between punctures 0.2–1.0 times diameter of puncture. Juxtacoxal carina distinct. Submetapleural carina complete. Wings brownish hyaline. Vein 1cu-a opposite 1/M, latter weakly bent forward. Vein 3rs-m absent. 2m-cu distal 2rs-m, about as long as distance between it and 2rs-m.<!--PageBreak--> 2m-cu inclivous, with two bullae. M+Cu comparatively arched. Vein 2-Cu slightly longer than 2cu-a. Hind wing vein 1/cu about 5 times as long as cu-a. Legs slender, comparatively long. Inner profile of basal portion of fore basitarsus distinctly bent. Hind coxa irregularly pyramidal, with fine and uneven punctures. Basal portion of hind tibia slender, gradually thick toward apex. Ratio of length of hind tarsomeres 3.3:2.6:2.2:1.0:0.8. Hind claws small. Propodeum (<xref ref-type="fig" rid="F1">Fig. 6</xref>) steeply sloping from near anterior margin to posterior end; lateral longitudinal and pleural carinae distinct; areas superomedia and petiolaris combined, forming large, long area, costula located slightly before its middle; a longitudinal carina (fused lateral carinae of area basalis) between combined area and anterior margin of propodeum; posterior transverse carina absent; main median portion smooth, lateral area behind costula smooth, impunctate; lateral area before costula with sparse fine punctures and irregular short wrinkles; along carinae with irregular, indistinct, short wrinkles; spiracle small, oval, distance to anterior margin of propodeum 1.6 to 1.7 times its longest diameter.
                    </p></sec><sec sec-type="Metasoma"><title>Metasoma.</title><p>First tergum 3.6 to 3.8 times as long as apical width, smooth, petiole flat; postpetiole wide, anterior medially shallowly concave, lateral margins parallel; without median dorsal carina or dorsolateral carina; ventrolateral carina weak; spiracle small, round, slightly convex, at posterior 0.23. Second tergum smooth, widened posteriorly, about 0.6 times as long as apical width, 1.3 times as long as basal width; smooth. Third tergum 0.5 times as long as apical width, parallel-sided, finely punctate. Following terga indistinctly punctate. Ovipositor sheath short, approximately 0.18 times as long as hind tibia. Ovipositor very thin.
                    </p></sec><sec sec-type="Color"><title>Color (<xref ref-type="fig" rid="F1">Fig. 1</xref>).</title><p>Black, except the following. Dorsal profile of flagellomeres 6 to 11 white, ventral profile of apical flagellomeres yellowish brown. Scape, pedicel, base of first flagellomere, mandible except teeth, tegula, subalar ridge, legs, second and third terga yellowish brown to reddish brown. Maxillary and labial palpi, all coxae and trochanters yellowish white. Basal portion and outer profile of hind tibia, base of hind basitarsus blackish brown. Fourth and following terga, stigma and veins dark brown.
                    </p><fig id="F1" position="float" orientation="portrait"><label>Figures 1–6.</label><caption><p><italic><tp:taxon-name>Palpostilpnus brevis</tp:taxon-name></italic> Sheng &amp; Broad, sp.n. <bold>1</bold> Body, lateral view <bold>2</bold> Face <bold>3</bold> Vertex <bold>4</bold> Mesoscutum <bold>5</bold> Mesopleuron <bold>6</bold> Propodeum.</p></caption><graphic xmlns:xlink="http://www.w3.org/1999/xlink" xlink:href="ZooKeys-108-061-g001.jpg" position="float" orientation="portrait" xlink:type="simple"/></fig></sec></tp:treatment-sec><tp:treatment-sec sec-type="Remarks"><title>Remarks.</title><p>Similar to <italic><tp:taxon-name>Palpostilpnus palpator</tp:taxon-name></italic> (Aubert, 1961) but can be distinguished from the latter by the following combination of characters: antenna with 34 flagellomeres; dorsal profile of flagellomeres 6 to 11 white; lower side of hind femur without basal tubercle; ovipositor sheath shorter than apical depth of metasoma. <italic><tp:taxon-name>Palpostilpnus palpator</tp:taxon-name></italic>: antenna with 22 flagellomeres; dorsal profile of flagellomeres without white; lower side of hind femur with a basal tubercle; ovipositor sheath much longer than apical depth of metasoma.
                    </p><p>The new species can be inserted as follows in <xref ref-type="bibr" rid="B1">Aubert’s (1961)</xref> key to species, with the third couplet modified.</p><table-wrap content-type="key" position="anchor" orientation="portrait"><table><tbody><tr><td rowspan="1" colspan="1">3</td><td rowspan="1" colspan="1">Scutellum without wrinkles. Hind tibia without white, basal ring. Fore wing lacking brown, transverse band</td><td rowspan="1" colspan="1">3'</td></tr><tr><td rowspan="1" colspan="1">–</td><td rowspan="1" colspan="1">Scutellum with strong wrinkles. Hind tibia with white, basal ring. Fore wing with brown, transverse band</td><td rowspan="1" colspan="1">4</td></tr><tr><td rowspan="1" colspan="1">3'</td><td rowspan="1" colspan="1">Frons smooth. Antenna without white ring. Legs, including coxae, red. </td><td rowspan="1" colspan="1">3. <italic><tp:taxon-name>Palpostilpnus palpator</tp:taxon-name></italic> Aubert</td></tr><tr><td rowspan="1" colspan="1">–</td><td rowspan="1" colspan="1">Frons with fine leathery texture and unevenly punctuate. Dorsal median portion of antenna white. Fore and mid coxae white, hind tibia dark brown</td><td rowspan="1" colspan="1"><italic><tp:taxon-name>Palpostilpnus brevis</tp:taxon-name></italic> Sheng &amp; Broad, sp.n.</td></tr></tbody></table></table-wrap></tp:treatment-sec><ref-list><ref id="B1"><mixed-citation xmlns:xlink="http://www.w3.org/1999/xlink" xlink:type="simple"><person-group><name name-style="western"><surname>Aubert</surname><given-names>JF</given-names></name></person-group> (<year>1961</year>)<article-title> Ichneumonides cryptines d’un genre nouveau comprenant quatre espèces nouvelles (I).</article-title><source>Bulletin de la Société Entomologique de Mulhouse</source><volume>1961</volume>:<fpage>56</fpage>-<lpage>61</lpage>.</mixed-citation></ref></ref-list></tp:taxon-treatment>
